# Supplementary material for: Alcohol Intake and Prevalent Kidney Stone: The National Health and Nutrition Examination Survey 2007–2018
Source: Nutrients. 2024 Sep 1;16(17):2928. doi: 10.3390/nu16172928 (PMC11397207; doi:10.3390/nu16172928)
Supplement: Supplementary file 1 [file nutrients-16-02928-s001.zip]

Archive with 1 entries (1 files):
- nutrients-3142935-supplementary.pdf
